# Supplementary material for: Oncological Properties of Intravenous Leiomyomatosis: Involvement of Mesenchymal Tumor Stem-Like Cells
Source: Curr Issues Mol Biol. 2021 Sep 19;43(2):1188–202. doi: 10.3390/cimb43020084 (PMC8929133; doi:10.3390/cimb43020084)
Supplement: Supplementary file 1 [file cimb-43-00084-s001.zip]

Archive with 1 entries (1 files):
- cimb-1388610-supplementary.pdf
